# Supplementary material for: Hypomethylating agents synergize with irinotecan to improve response to chemotherapy in colorectal cancer cells
Source: PLoS One. 2017 Apr 26;12(4):e0176139. doi: 10.1371/journal.pone.0176139 (PMC5405959; doi:10.1371/journal.pone.0176139)
Supplement: S1 Table — Official Gene Symbols of the Sensitization genes, derived as described in Method and Materials. (XLSX) [file pone.0176139.s004.xlsx]

## Sheet: Sensitization_genes_unique_Tabl
S1 Table
RRN3
GPAA1
PCNXL3
B3GNT5
ENST00000390465
FXC1
ERGIC1
AY927536
DLG1
TFIP11
BCL2L12
PIGX
ERCC5
POLR2G
ENST00000378274
HEATR7B1
ZNF684
ENST00000340449
APOL2
ATRX
SLC5A11
TNIK
RNF122
XR_019420
TKT
SLC22A18AS
COX7A2L
DDT
ELP4
MYO1B
VAMP8
QARS
FRG2
NMB
EBLN1
RPS18
ITPK1
G3BP1
PPIAL4A
A_24_P152356
LCORL
NT5DC1
MNAT1
MSL1
UQCR11
MAST2
ZNF189
ENST00000412730
CHRNA10
AGFG1
TPX2
RPL19
POLR1C
NUBP2
RDH10
S100P
HIST1H4J
A_33_P3320943
A_24_P401601
DDX5
ATP5G2
C19orf40
UBB
ADCK1
TRIM33
RECQL
TMCC3
CCDC88B
CTNNBL1
SMARCC1
PNPT1
AMBRA1
SYNE2
DEPDC7
MSH3
GDA
A_24_P247454
SQRDL
CERK
SPECC1L
UNC5B
SDCCAG8
MAX
ZNF230
RPL36A
RPS5
LONP1
IKZF5
C3orf25
C7orf44
BET1L
PCOLCE
A_33_P3318781
NAT10
GTF2E1
WDR34
MAPKAPK2
ATXN10
GNAI2
C20orf111
RHOT1
CHSY1
OXT
GPNMB
ZNF219
HSD11B2
HERC2
ZNF48
EXT2
RXRA
ARHGEF7
ARL14
MANBAL
PHLDB3
LIN54
RFWD2
LOC256374
BAZ1B
RELT
RWDD2A
PALLD
KIAA1683
ACACA
IMPDH2
PPP1R15B
PHF20
ENST00000358739
WDR8
OGDH
ZNF197
NEURL2
GSS
A_33_P3210702
PRDM2
PTPN11
LOC399815
C1orf61
LOC100128788
ATF3
CEP350
ENST00000367596
HMOX2
TSSC1
ENST00000331733
MPP7
SLC1A7
ZNF529
RAPGEF6
CHMP5
LOC145694
LOC144438
STARD5
ENST00000380308
DNAJC15
ZRANB3
GOLGA3
PRKAR2A
DICER1
ARMCX5
NCOR2
SKP1
C2CD3
ZNF148
AMN1
PAFAH1B1
APEH
ZNF257
CCNY
SSU72
TMEM159
LPGAT1
BRMS1
METTL2B
SULT1A4
AP3M2
FLJ40504
C14orf145
PABPC5
HLA-E
FBXO31
A_24_P230057
SLC25A5
RIBC1
ACRC
CDK8
LOC152225
AFG3L2
LOC642852
NPB
REEP3
EIF1
HBEGF
LOC283484
LOC284889
EP400
GNPDA1
LOC100133991
RPL12
WIZ
MXD4
MGAT1
RARRES3
SMARCB1
PLIN2
PMF1
HS2ST1
USP7
ENTPD8
LOC388630
SETDB1
SRSF11
BCL2
RPLP1
HESX1
SLC25A35
MRPS11
WBSCR22
RNF34
FEM1B
FAM76B
KIAA1143
WDFY2
ZNF284
ENST00000377836
UHRF2
NDUFS4
THADA
NUP153
COL18A1
MYH9
TNXB
TTYH3
COX8A
ENST00000203616
OTUD6B
A_33_P3386870
NPM1
ENST00000370094
COG1
PTRF
FLJ42627
C2orf86
CCDC99
DEM1
ENST00000511232
LARS
CDC42BPA
AGPAT3
RGS4
KATNA1
DHRSX
STIM1
LUC7L2
SPTBN1
C6orf164
EXOC2
SERF1A
C1orf55
PODXL2
A_33_P3325011
SLC25A44
ENST00000520549
ARL16
OGFOD2
PIP4K2B
ENST00000372261
PPAPDC3
CRIPT
A_33_P3221980
NDUFA2
ZMYND8
UNC13B
ATG10
PDXK
ENST00000413599
RUNDC2A
MYO5C
APPBP2
LOC100508996
ZNF670
NRIP1
PSMC3IP
IFFO2
NRP2
ZNF707
ZNF609
ABI2
VIPAR
PRDX1
LOC100132707
EZR
NCAM1
MED27
LOC283352
LIN52
OVGP1
TCF12
HINT3
SNRPF
NECAP2
IGFL4
LASS6
LSG1
PLEKHG2
CHI3L1
AEBP2
VPS36
JAG1
DHX16
NOMO1
FANCC
POC5
EVI5
SMC1A
HSPA8
UBXN7
PRKCD
ZNF320
NQO2
ULBP3
PNOC
TP53INP2
PIGP
PUS1
ITPRIPL2
DPF2
MYH13
TMEM74
TUSC2
DCUN1D5
TTBK2
MID1
C14orf138
RCC2
MYH2
PCSK6
ZNF441
AHCY
MAPK9
ZNF432
ENST00000318291
EGR1
PTPN2
C11orf68
EPB41L1
PBLD
ABHD15
A_33_P3386723
A_33_P3342792
SMC6
TNFSF12
TRMT6
PBRM1
PPP1R12A
PTPRH
ATP6V1C1
ZNF7
RBM6
C5orf4
USP9X
VAPA
TMCO7
FAM169A
PIK3R3
SH2D2A
PRIM2
NR3C1
IFI27
ZNF595
POLA1
ACTR6
A_24_P247074
C6orf62
HUS1
YY1
ZNF92
A_24_P272352
UIMC1
GOT2
ENST00000370708
C16orf42
DISC1
LGTN
POLD2
OSBPL10
ANAPC7
MCM3
A_24_P126691
ZDHHC4
LAMB3
USP13
C6orf1
CDKN2D
RRAD
ZFP41
CDC37L1
CCL26
ZNF709
ASXL2
EXOC1
CHMP6
ZNF738
SNAI1
NDUFA13
ENST00000505682
PMS2P11
CTPS
DEF8
EPS8L1
MTHFD1
TXNRD2
RASA4
WDR24
CYP3A5
GUSBP1
RALGAPA2
ENST00000368053
FTH1
AKIRIN1
NPRL3
LOC645195
CDADC1
ZNF107
VAPB
NPRL2
PACSIN3
SLC4A5
ZNF137P
MORC3
POC1A
FZD7
PXN
HIST1H2BN
PRKAB2
FANCA
GANAB
DNAJC11
ASAP1
RPAP3
NSD1
HIST2H3D
PAQR3
LOC550112
ZYX
YY1AP1
LXN
GMIP
A_24_P33552
LOC284108
MGC50722
CREBBP
A_33_P3256660
SENP6
LOC407835
RHBDD2
ENST00000357171
COQ5
SGK1
LOC286109
FHL2
MGC70870
ZNF511
RNF19B
FAM100A
SNRPD1
NAIP
KLHL28
FBXL20
FAM193A
HIST1H4L
ASCL2
SIGLEC16
ADAMTS4
KRT8
UCA1
EPRS
RAB20
PIGG
C1orf122
SNORA53
C11orf95
LOC100130966
RBM14-RBM4
NKIRAS1
C3orf17
A_24_P603890
ATG7
SYNJ2
CAPG
ISCU
A_33_P3765291
MBD4
CECR5
BARD1
RUVBL1
ZNF234
ZNF627
NHP2L1
PRSS30P
GPR176
CWC27
RPS29
MKLN1
NDUFA4
ANKRD11
SLC29A3
SUMF1
NF1
LRP5
SLC44A1
PPFIBP1
PLRG1
NCF1
CNNM4
C17orf80
BCAR1
ALPPL2
ANKHD1-EIF4EBP3
NCRNA00120
ZNF561
GALNT2
LIPA
A_24_P358131
RABGAP1
CHST14
CLK3
SIPA1L1
GPRC5A
GABRE
ZNF259
STK3
CCNK
GCFC1
LRPPRC
A_33_P3351529
KRT83
CIDEC
ZNF468
EAF1
ZNF101
TRIM35
DNAJC25
FLNB
CTH
SCAI
LOC100129110
PSMD2
TULP4
ZFP90
GRHPR
AP2B1
ZNF136
E2F4
CRTC2
ENST00000380315
EIF2C3
GABARAPL1
C11orf61
IK
KLF12
GTF2H4
CCNDBP1
BLOC1S3
RRAGC
NEUROD1
TAF1D
CDK4
SPSB2
GCH1
GIGYF2
AQR
PRMT1
PMS2L2
ICT1
MTERFD3
FAM199X
MRPS9
VPRBP
ENST00000273411
ANAPC1
ZBTB47
APTX
DMTF1
BMS1
AACSP1
PDE4D
EPHB3
SPATS2L
UBXN2B
CLIC5
CASP7
ERLEC1
LRIG1
CCNJL
KCNMB3
SCARNA6
ICOSLG
AATF
TTC15
E2F5
ENST00000395453
ENST00000373333
LOC650638
STYX
TEX14
A_33_P3376071
BCL6
CD3D
DQX1
ERH
2016-03-07
TPD52L1
PRO2852
HN1
STAT6
PARVB
FAM96A
FKBP1B
TUBB3
A_33_P3397298
SEC22B
ARHGAP19
ZNF252
SMCR7
EEF2K
MRPS26
TUFM
ENST00000429480
COX19
ITPR2
TRMT2B
HIAT1
ZNF223
ULBP1
NUMBL
RAB7B
DAG1
CCDC30
JOSD1
ELMOD2
PTPN9
LONP2
SPCS1
TBL1Y
AKAP17A
TRAPPC10
ZG16B
GBX2
CPPED1
DDX4
ARID2
HIST1H2AI
FAM91A1
CALM2
C3orf75
ATL3
LAMA5
LFNG
C14orf129
SPIN1
PSRC1
KCTD9
DROSHA
ZNF813
CTCF
KLHDC2
TSPAN5
ENST00000435388
PRR11
FUT10
FUT8
KIAA1539
CCDC28A
FAM125A
SHMT1
SNX29
GYLTL1B
CA12
C1orf113
A_33_P3364358
NCOA6
CLASP2
ENST00000376040
FKTN
KIAA0556
MRFAP1
MED23
DLL4
SLAMF6
LOC439911
EEF1A1
CHMP4C
CD68
STAG3
LSS
GCDH
RPF2
SSR4
A_33_P3421515
TOPORS
PRDM1
HMBS
MRPL22
CCDC142
DNAH2
LOC441455
NUP210
HSP90AA1
TIMM8A
B3GAT2
RANBP3
NAP1L1
SLC25A30
CCRL2
CUL1
NCRNA00287
PARP1
SIAH1
GNLY
USP40
LOC100129827
WDR47
NDE1
TPD52
HLCS
STK24
RPL23AP71
ROCK1
OR3A4
DOCK1
FAM111A
MTF2
KIAA1737
TIGD7
HIST1H4B
FIG4
TAX1BP1
DIAPH3
CTR9
IFFO1
TMBIM4
ADARB1
A_24_P366535
KDM5B
C1S
PGAM5
RBM4B
MSL2
C1orf96
ARHGAP32
TBL1X
H3F3A
PHIP
SMYD4
ZNF701
P4HA2
AARS2
SMCR7L
LOC153546
NUP98
ATP11B
OR4K13
RARA
ZNF155
RB1CC1
CARM1
SS18
NEIL2
COQ6
ABHD5
DKFZP586B0319
EXOC4
SELK
MYD88
SMAD2
CCS
BRAP
C16orf63
RMND5A
LEAP2
NXN
DPP3
FOXJ3
MRAS
IL20
RRP8
PNPLA3
LOC100506052
PMEL
TFAM
PNRC2
CDK9
FBXL15
PARP12
CD24
LCE1A
TBC1D13
ANGPTL4
A_24_P84970
LGALS7
C12orf41
EIF1B
FLCN
MLLT1
VKORC1L1
ATP1A2
BACE1
RAD23A
ZNF493
TBCEL
PPP5C
IFT172
ACAD9
A_24_P169843
GPR20
COMMD1
CDCA3
A_33_P3412556
EAPP
AARSD1
MYO9A
TFB2M
BLMH
A_24_P739582
ROMO1
ENST00000370635
TIMM9
LOC255177
AGRN
A_33_P3306973
FRMD8
ACP5
MAP2K5
BC045716
MPHOSPH10
LCLAT1
PGF
ENST00000486067
SR140
GRIK1
TXK
RPL21
TSC1
UTP18
C17orf96
DKFZP547L112
PPP1R14B
ORC2
CDK5RAP1
C1orf50
ENST00000335589
MCOLN1
GTF2A2
RIN3
CCNJ
NAGLU
LILRB3
MYSM1
ZC3HC1
POTEF
NF1P1
FASTKD5
BCORL1
SPTY2D1
PEA15
HOXB4
DEFB134
BIVM
KLHL15
BLVRA
NBEA
EGFR
TBCA
TRIM13
FAM25A
CYP3A7
FHOD1
TFDP1
ARHGAP1
C7orf59
ENOX1
TUBGCP2
GINS4
A_32_P2103
PAPOLG
PACS1
NDST2
FSCN1
SRSF10
PIH1D2
BCR
A_33_P3419003
TMX3
TNPO3
IRGM
HIST1H2AJ
JMY
UBAC2
HTT
SNX9
NECAP1
KLHL38
CCDC53
NUDT8
POLR2F
REEP5
KDM4C
DCUN1D4
PRC1
ENST00000407474
C10orf2
A_33_P3238225
ORMDL2
LOC100128361
ENST00000264899
IFIT5
SRD5A1
ENST00000486633
A_33_P3321923
FOS
TBC1D1
REXO4
FAM132A
PDGFA
EMD
LPIN2
LIMCH1
APH1A
HIST1H2AK
CCDC82
SMARCA4
TP53INP1
A_33_P3328837
DCTPP1
A_33_P3325336
KIAA0146
BAZ2A
XPA
INTS9
LOC642361
WDR7
LOC100290481
KIRREL2
ZNF841
SNORA74B
SLAIN2
AMMECR1L
HADH
ATF2
PLEKHB2
OAS2
ZNF544
TROVE2
METT11D1
C12orf35
GLUL
DEGS1
CD74
TRAF4
TBL1XR1
ANKRD36
ELOVL6
MUC17
C15orf57
COG5
SLC35E1
UBL5
NCBP2
A_24_P255874
C17orf42
PPIL2
FEN1
UBA52
FAR1
SRP54
MED13
GNB2L1
ICAM1
RPL3
APOO
VPREB3
MTAP
NMNAT3
BRSK2
RAB3IL1
PLEKHG5
SLC20A2
NCOR1
NSUN6
PATZ1
RBM22
USP34
KIAA1549
A_24_P84508
CHIC2
ATPAF1
CCNE2
MICAL3
SMPD3
FGFR1OP2
DNAJC21
SLC9A1
ABCD1
STIP1
PPP1CB
RANBP17
DNAJB9
CCDC136
TAS1R1
CCT3
MRPS27
LMBR1L
IL22RA1
POLR1D
RSBN1
TMEM85
RHOT2
C10orf78
TSPYL1
CDKN2AIP
NCRNA00087
PPP1R9B
TCEAL5
KIAA1191
PIGY
LIG1
DNM2
EHMT1
AF132973
CHCHD8
TRIM44
PARL
WDR27
TRIM39
FLJ46552
DLGAP3
KRT18
MRPS16
LGALS9C
TRRAP
SRCRB4D
C10orf118
RPS19
ATP6V1G1
FBXL17
SUSD4
MAPKSP1
RAB34
PJA1
ZNF160
ENST00000380734
A_24_P7750
ZNF688
FAM43A
CETP
A_33_P3280355
CAMK1D
RNF133
C2orf56
A_24_P135391
RTP4
STOML2
PMS2P5
TST
SLC15A3
ZNF273
MAP3K4
LNX2
METTL7A
LOC100133299
MINA
WTAP
ZNF720
MLF2
ZNF606
BUB1B
SNRNP35
TMED10
CAPN5
PHF14
SNX22
POLR2A
COX5B
C1orf59
MAFB
C3orf19
CADM1
ADIPOR1
ZFYVE16
RILP
CDK11B
ACBD4
LOC100009676
TSPAN9
ABCA4
CBARA1
ZFAND3
RAD51AP1
HSPH1
PTGES2
CLYBL
IFI35
PCCA
A_33_P3234641
KRTAP4-1
ZNF143
SBDS
OSBPL11
HOXD3
HIST1H2AH
ZMYM4
ZNF626
PRKAR1B
P4HA1
GOSR2
ITFG1
IPO11
ZC3H11A
A_33_P3351615
SPATA5
CDC42EP4
ZDHHC21
NVL
BRMS1L
ATAT1
C7orf54
BACH1
GLS
PANK2
NHS
ACVR1B
CABYR
TAF8
TM9SF3
PSMD1
SLC41A3
GLI2
RPS2P32
EDARADD
ALG3
ICA1
EWSR1
OXNAD1
MNT
RABL3
TM7SF3
SLC41A1
LRCH1
SMG6
ZCCHC2
ZNF564
ANKRD13A
NT5C2
ZNF525
C20orf30
PRDM5
SLN
PHF13
UBE2E2
ENST00000379612
METT5D1
A_33_P3309684
RPS27L
IQSEC3
ENST00000416014
MDN1
PDCD1
CIT
CLEC16A
HERC4
RASAL2
ZNF615
RPL41
DYRK1A
RGP1
CENPP
ZNF550
BRD2
DNAH3
MPHOSPH9
CLEC2D
LOC100131510
NCAPH2
EIF2B1
C3orf1
LOC100506748
TBC1D15
ZNF830
TYW1B
GPD2
TPM2
B3GNTL1
LOC651337
CPNE1
NUDCD3
QSER1
MBP
NDRG4
PIGO
NCOA2
LSM1
S100PBP
RGS10
LOC388242
ZNF462
UBIAD1
CDC42BPB
TAF1C
LOC283070
HELZ
USP12
AGPAT5
EIF4A2
TRIM39-RPP21
METTL13
STAMBP
C20orf94
HINFP
HOOK1
RABGAP1L
CCNF
ZNHIT3
C12orf62
PPM1G
PKI55
HSD17B12
PCSK5
ZFHX3
CTPS2
RG9MTD2
ENST00000420143
PGBD2
ENST00000370129
HADHA
SCRIB
FDXR
SLC9A8
CNP
UNC119
KLC2
MALAT1
ITPKC
FNDC3B
NUDT4
KPTN
WHAMM
RPUSD4
RNF130
ENST00000522418
VMA21
MICAL1
BLZF1
SIRT1
ZNF253
SGOL2
ABCC1
KIAA0430
ZBTB44
SUN3
PCBP2
SLC27A2
MED26
MUC13
TOMM40
TDRD7
UBFD1
PSMC3
IGF2R
PIP5K1B
RNF181
RSC1A1
SAE1
AIG1
ST6GAL1
ENST00000445515
ZNF404
YIPF5
KLHL11
RAB10
BM701600
LOC100506710
LOC441461
EIF1AD
SPARC
CPT1C
RAD54L2
TYW1
LRRC16A
TSPAN4
ZFAND2A
C12orf23
TTC9C
PSPC1
UPF2
MKL1
ANKRD1
LRRC57
ENST00000434244
NOD2
SCMH1
SUCLG2
ZNF436
A_33_P3349676
ENST00000468376
UBAP2
GYG1
UBE3C
HNRNPH2
DEXI
IFNAR2
R3HDM1
N4BP2L1
ZNFX1
A_33_P3285018
A_33_P3404116
SNRNP27
ZBTB5
C2orf88
B3GALNT2
GAPDH
FTCD
ENST00000400224
PEX12
HMGXB3
C12orf47
IFT20
DBR1
SEC61B
MGEA5
HSP90AA2
NARS2
DOCK7
LARP4B
DHX58
MED22
OLA1
CDC42EP1
CASP4
ARHGEF19
TSFM
TMED1
PMM2
ST7
ZSCAN20
FMNL2
ACOX2
HIST1H2BO
GAS6
A_33_P3303430
A_33_P3240295
A_33_P3365644
KDM3A
NAT1
ATP6V0E2
AZI1
TRAFD1
IRF9
ATIC
SGK196
CAST
ROR1
LBH
A_32_P101860
PPP2R3A
UBE2D2
FAM81A
ZNF845
SLC25A23
ZFP42
A_33_P3340624
MCM8
PHLDB2
HNRNPU
HNRNPL
CYFIP2
ENST00000394884
ARHGEF10
MAP3K11
ZUFSP
GLI4
MESP2
CCDC126
ZBTB46
C14orf106
HSPG2
LPCAT1
BAX
CYR61
ZNF816
AANAT
NANS
GEMIN5
ABTB1
SCNM1
HNRNPA1L2
MIB1
PRKCA
SF3B3
SCARNA5
RBAK
INPP5A
CPNE7
ZNF259P1
REEP2
MBD1
TRAP1
WAPAL
REPIN1
ERC1
NDRG3
WDR73
SLC10A3
MLYCD
ECSCR
A_33_P3298099
UQCRH
S100A13
RBL1
GINS2
ENST00000377043
APP
LYPLAL1
WDR66
PDLIM5
ABLIM1
INCENP
ZFAT
BMP8B
WASF2
RAD51L1
STT3B
ART5
AP1AR
DPCD
ATRN
CYP2R1
ENST00000377296
LOC100131801
XPO5
FANCD2
C10orf11
PMS2
SLC35B4
TRIM50
SCN3B
EXOC6
OAT
IQGAP2
RNGTT
CDYL
SLC39A6
PLXNA3
RPS27
